# Supplementary material for: Conversion of Charge Carrier Polarity in MoTe2 Field Effect Transistor via Laser Doping
Source: Nanomaterials (Basel). 2023 May 22;13(10):1700. doi: 10.3390/nano13101700 (PMC10222443; doi:10.3390/nano13101700)
Supplement: Supplementary file 1 [file nanomaterials-13-01700-s001.zip]

Archive with 1 entries (1 files):
- nanomaterials-2377428-supplementary.pdf
